# Supplementary material for: Seasonal Dynamics in Soil Properties Along a Roadway Corridor: A Network Analysis Approach
Source: Materials (Basel). 2025 Apr 9;18(8):1708. doi: 10.3390/ma18081708 (PMC12028596; doi:10.3390/ma18081708)
Supplement: Supplementary file 1 [file materials-18-01708-s001.zip]

Archive with 1 entries (1 files):
- materials-3517054-Supplementary.pdf
